# Supplementary material for: Combining tubercidin and cordycepin scaffolds results in highly active candidates to treat late-stage sleeping sickness
Source: Nat Commun. 2019 Dec 5;10:5564. doi: 10.1038/s41467-019-13522-6 (PMC6895180; doi:10.1038/s41467-019-13522-6)
Supplement: Supplementary file 4 — Source Data [file 41467_2019_13522_MOESM4_ESM.xlsx]

## Sheet: Table 1
Table 1: In vitro drug sensitivity of 7-deazapurine nucleoside analogues
	FH5284 (cpd. 6)	TH1003 (cpd. 8)	FH7429_Down (cpd. 9)	FH7429_UP (cpd. 10)	FH10677 (cpd. 11)	FH10679 (cpd. 12)
T. brucei brucei EC50 (µM)
	0.702965	0.690956	0.0398673	0.00201036	49.8665	0.382333
	0.526779	0.577101	0.065238	0.00162746	47.2085	0.532521
	0.549566	1.67242	0.0379976	0.000457089
	0.132766	2.37841		0.000506423
		0.903539		0.00184718
Number of measurements (n=)	4	5	3	5	2	2
Average (µM)	0.478019	1.24449	0.047701	0.0012897	48.5375	0.457427
Standard error (µM)	0.121551	0.34183	0.0087851	0.000335483	1.329	0.0750936
Reported value	0.48 ± 0.1	1.2 ± 0.3	0.048 ± 0.009	0.0013 ± 0.0003	48 ± 1	0.46 ± 0.08
T. brucei rhodesiense EC50 (µM)	FH5284 (cpd. 6)	TH1003 (cpd. 8)	FH7429_Down (cpd. 9)	FH7429_UP (cpd. 10)	FH10677 (cpd. 11)	FH10679 (cpd. 12)
	0.0349828	0.105605	0.000484406	<0,0002	>64	0.115949
	0.0331915	0.136026	0.000557197	<0,0002	>64	0.12634
	0.0398673			<0,0002
	0.0349828			<0,0002
				0.000488281
				0.000123809
				0.000488281
				0.000491712
Number of measurements (n=)	4	2	2	4	2	2
Average (µM)	0.0357561	0.120816	0.000520802	0.000398021		0.121145
Standard error (µM)	0.00143398	0.0152101	3.63955e-05	9.14074e-05		0.00519539
reported value	0.036 ± 0.001	0.12 ± 0.02	0.00052 ± 0.00004	0.00040 ± 0.00009	>64	0.12 ± 0.01
MRC-5 EC50 (µM)	FH5284 (cpd. 6)	TH1003 (cpd. 8)	FH7429_Down (cpd. 9)	FH7429_UP (cpd. 10)	FH10677 (cpd. 11)	FH10679 (cpd. 12)
	4	8.18089	>64	21.4699	>64	6.83399
	0.726211	14.1055	>64	10.8075	>64	5.36747
	2.33306	16	>64	19.9733
	1.87786			3.52637
				18.6645
Number of measurements (n=)	4	3	3	5	2	2
Average	2.23428	12.7621		14.8883		6.10073
Average (µM)	0.678775	2.355		3.38512		0.733257
Standard error (µM)	2.2 ± 0.7	12 ± 2	>64	15 ± 3	>64	6.1 ± 0.7

## Sheet: Table 2
Table 2: In vitro antitrypanosomal evaluation against three drug-resistant T. b. brucei cell lines.
EC50 values in M
Control drugs									Adenosine analogues
	s427	TbAT1-KO	B48	ISMR1					compound	s427	TbAT1-KO	B48	ISMR1
Pentamidine	1.086e-08	2.488e-08	1.338e-06	2.085e-07					6	9.774e-08	3.262e-06	1.909e-06	2.152e-06
	9.152e-09	2.027e-08	1.356e-06	1.271e-07						9.208e-08	1.949e-06	2.342e-06	1.194e-06
	1.027e-08	1.667e-08	1.398e-06	4.055e-07						2.179e-07		7.08e-06
	1.185e-08	2.002e-08	1.222e-06	1.521e-07						1.979e-07		6.036e-06
	7.943e-09	2.069e-08	4.696e-07	9.469e-08					AVG	1.51405e-07	2.6055e-06	4.34175e-06	1.673e-06
	6.542e-09	1.105e-08	6.1e-07	8.368e-08					SEM	3.28922e-08	6.565e-07	1.30018e-06	4.79e-07
	1.654e-08	1.53e-08	5.276e-07	6.841e-08
	5.099e-09	1.818e-08	5.745e-07	9.496e-08					7	3.414e-07	6.126e-07	2.813e-07	4.727e-07
	9.929e-09	2.277e-08	5.919e-07	5.803e-08						2.507e-07	5.859e-07	3.41e-07	4.938e-07
	1.116e-08	1.009e-08	6.871e-07	1.844e-08						7.551e-08	1.586e-07	9.407e-08	1.782e-07
				2.105e-07						1.601e-07	4.211e-07	2.894e-07	3.525e-07
AVG	9.9345e-09	1.7992e-08	8.7747e-07	1.38355e-07						4.941e-08	5.466e-07	3.275e-07	4.38e-07
SEM	9.95781e-10	1.51481e-09	1.2475e-07	3.22364e-08						1.961e-07	4.744e-07	2.454e-07	6.599e-07
										8.703e-08	3.169e-08	4.075e-07
Diminazene	4.877e-07	5.014e-06	9.743e-06	2.321e-06						1.998e-07		3.018e-07
	5.566e-07	7.282e-06	1.133e-05	3.055e-06								9.976e-08
	6.843e-07	7.788e-06	1.274e-05	4.615e-06					AVG	1.70006e-07	4.04413e-07	2.65303e-07	4.32517e-07
	4.49e-07	4.314e-06	7.959e-06	2.816e-06					SEM	3.48241e-08	8.46589e-08	3.51798e-08	6.53665e-08
	5.393e-07	5.793e-06	9.917e-06	2.657e-06
	2.082e-07	1.981e-06	1.422e-06	1.295e-06					8	3.644e-07	8.204e-07	5.798e-08	1.389e-06
	2.565e-07	1.968e-06	1.787e-06	2.018e-06						3.088e-07	8.575e-07	6.18e-07	1.098e-06
	2.013e-07	1.639e-06	2.323e-06	5.286e-06						2.733e-07	7.981e-07	6.679e-07	2.065e-06
				2.262e-06									1.517e-06
AVG	4.22862e-07	4.47238e-06	7.15262e-06	2.925e-06									1.576e-06
SEM	6.37415e-08	8.60406e-07	1.62912e-06	4.21883e-07					AVG	3.155e-07	8.25333e-07	4.4796e-07	1.529e-06
									SEM	2.65108e-08	1.73238e-08	1.95521e-07	1.57323e-07
Isometamidium	7.059e-07	7.348e-07	4.895e-07	3.375e-06					9	3.201e-08	3.702e-07	3.781e-07	3.923e-08
	8.362e-07	1.365e-06	7.272e-07	5.27e-06						3.555e-08	3.967e-07	3.827e-07	3.198e-08
	9.278e-07	1.409e-06	9.213e-07	4.548e-06						3.238e-08	3.566e-07	3.428e-07	2.601e-08
	7.095e-07	8.983e-07	6.346e-07	3.089e-06					AVG	3.33133e-08	3.745e-07	3.67867e-07	3.24067e-08
	9.927e-07	1.112e-06	9.138e-07	3.694e-06					SEM	1.12342e-09	1.17738e-08	1.26035e-08	3.82224e-09
	6.28e-07	3.612e-07	1.09e-07	2.257e-06
	4.589e-07	3.253e-07	9.623e-08	5.418e-06					10	3.055e-09	3.197e-09	2.186e-09	1.686e-09
	3.333e-07	5.011e-07	2.167e-07	3.906e-06						2.642e-09	2.566e-09	2.691e-09	1.591e-09
	2.645e-07	4.134e-07		1.385e-05						7.928e-10	1.936e-09	6.758e-10	7.692e-10
	1.726e-06	3.529e-07								1.506e-09	1.085e-09	4.936e-10	7.051e-10
		6.279e-07								7.821e-10	1.918e-09	5.881e-10	5.557e-10
AVG	7.5828e-07	7.36445e-07	5.13541e-07	5.04522e-06						2.187e-09	2.181e-09	1.259e-09	1.148e-09
SEM	1.31757e-07	1.22219e-07	1.2051e-07	1.15154e-06						1.19e-09	1.942e-09	1.484e-09	1.284e-09
										1.948e-09		1.146e-09
									AVG	1.76286e-09	2.11786e-09	1.31544e-09	1.10557e-09
									SEM	2.97422e-10	2.45924e-10	2.77872e-10	1.67762e-10
									11	8.263e-05	4.149e-05	4.033e-05	7.728e-05
										0.0001102	4.594e-05	4.318e-05	8.099e-05
										9.741e-05	4.694e-05	4.075e-05	7.515e-05
									AVG	9.6415e-05	4.3715e-05	4.1755e-05	7.78067e-05
									SEM	1.3785e-05	2.225e-06	1.425e-06	1.70631e-06
									12	3.762e-07	9.404e-07	9.903e-07	1.149e-06
										2.507e-07	5.757e-07	6.636e-07	7.311e-07
										3.554e-07	8.5e-07	8.443e-07	8.755e-07
									AVG	3.1345e-07	7.5805e-07	8.2695e-07	9.18533e-07
									SEM	6.275e-08	1.8235e-07	1.6335e-07	1.22541e-07

## Sheet: Figure 3
Figure 3: In vivo evaluation of 9 in a stage 2 mouse model of HAT.
RLU data
wpi	Vehicle		Melarsoprol		9 25 mg/kg b.i.d.
3	89600000	571000	20700000	53700000	48700000	33400000
4	43100000	127000000	96900	114000	98400	114000
5	NA	53000000	83900	96500	100000	105000
6	NA	NA	85000	111000	109000	110000
7	NA	NA	90100	74800	99500	92000
8	NA	NA	81700	77100	107000	96700
9	NA	NA	73000	85000	90800	104000

## Sheet: Figure 4
Figure 4: Susceptibility of ADKIN RNAi-mediated knockdown and TbAT1-KO cell lines
IC50 (µM)	NYsm	ADKIN A -	ADKIN A +	ADKIN B -	ADKIN B +
	0.0036	0.0081	0.092	0.0083	0.1201
	0.0036	0.0079	0.0784	0.002	0.1092
	0.0046	0.0083	0.0889	0.0084	0.132
	0.0037	0.0078	0.0957	0.0068	0.1268
	0.0064	0.0074	0.1106	0.0069	0.1198
	0.0052	0.0069	0.1007	0.0067	0.0985
	0.0059	0.0077	0.1174	0.0076	0.1101
	0.0066	0.0072	0.1229	0.0073	0.1208
Inhibition (%)	Concentration (µM)	NYsm				ADKIN A +				ADKIN B +
	64	99.6762	99.5199	99.8611	100	98.5896	99.381	99.4454	99.759	99.7976	99.6528	99.6088	100
	16	99.5251	100	99.7699	100	100	99.2356	99.5846	99.4994	99.6025	99.6906	100	100
	4	99.5329	98.6578	99.7413	100	98.9946	99.1691	99.2481	99.5181	99.2249	99.2375	99.2029	100
	1	100	98.3818	98.5901	100	98.9302	99.0279	98.8492	99.0362	99.4263	99.4326	99.1274	99.7913
	0.25	100	99.3376	100	99.7804	93.839	90.5113	91.4211	95.1539	96.3081	92.8942	91.3588	98.2401
	0.0625	99.2621	99.1735	99.348	100	33.2382	42.0602	35.7849	30.1016	9.46562	20.8936	2.34202	0
	0.015625	98.6969	98.2515	97.9546	99.236	0	1.78918	1.67077	19.2399	0	0	0	0
	0.00390625	53.4993	52.0903	43.855	52.1762	0	0	0	2.59929	0	0	0	0
	0.000976563	5.56441	15.0264	13.9481	7.23907	0	0	0	2.54736	0	0	0	0
	0.000244141	0	3.49908	5.31698	2.29843	0	0	14.9026	0	0	0	0	0
IC50 (µM)	BS221	TbAT1KO
	0.00677704	0.103042
	0.00612059	0.0889091
	0.00543385	0.198425
	0.00730165	0.189465
Inhibition (%)	Concentration (µM)	BS221				TbAT1KO
	64	99	99	99	97	99	99	100	100
	16	99	99	98	98	99	99	99	99
	4	100	100	99	98	99	99	99	99
	1	99	99	99	98	98	99	99	99
	0.25	99	99	99	98	89	94	60	62
	0.0625	99	99	100	99	28	35	0	2
	0.015625	97	98	98	95	7	18	0	0
	0.00390625	19	27	35	13	5	10	0	0
	0.000976563	0	0	0	0	0	2	0	0
	0.000244141	0	0	0	0	3	11	0	0

## Sheet: Table 3 & Figure 5
Table 3 & Figure 5: Transport of [3H]-adenosine via P1 and P2 transporters
P1 transporter								P2 transporter
Ki for Compound 8 (TH1003)								Ki for Compound 8 (TH1003)
exp	IC50	[L]	Ki	AVG	SEM			exp	IC50	[L]	Ki	AVG	SEM
1	6.12	0.033	5.0474	7.10248	1.26445	µM		1	4.39	0.1	3.68943	3.01598	0.382712	µM
2	10.51	0.033	8.668					2	2.516	0.1	2.11449
3	14.11	0.033	11.6371					3	3.86	0.1	3.24401
4	4.33	0.033	3.57112
5	7.989	0.033	6.58884
								Ki for Compound 9 (FH7429_down)
Ki for Compound 9 (FH7429_down)
								exp	IC50	[L]	Ki	AVG	SEM
exp	IC50	[L]	Ki	AVG	SEM
								1	0.1325	0.1	0.111355	0.146808	0.029483	µM
1	256	0.1	155.722	107.75	20.3726	µM		2	0.2807	0.1	0.235905
2	116	0.033	95.6697					3	0.1705	0.033	0.160446
3	87.13	0.033	71.8595					4	0.08451	0.033	0.0795267
Ki for Compound 10 (FH7429_up)								Ki for Compound 10 ( FH7429_up)
exp	IC50	[L]	Ki	AVG	SEM			exp	IC50	[L]	Ki	AVG	SEM
1	22.07	0.1	13.4249	10.1107	1.35323	µM		1	0.6203	0.1	0.521311	0.498458	0.119097	µM
2	10.31	0.033	8.50305					2	0.7852	0.033	0.738899
3	10.19	0.033	8.40408					3	0.2499	0.033	0.235164

## Sheet: Figure 6
Figure 6: Nucleotide pools and adenosine kinase assays.
Measurement of nucleotide pools (Fig. 6 - Panel A & B)
The four experimental series are independent and the parasites in the series were harvested on different days.
Two samples were prepared on each ocassion: trypanosomes treated with analogue 9 and non-treated trypanosomes.
The concentrations in the samples were obained from the Chromperfect chromatography software (with nucleotide standard data and sample dilution factors entered into the software)
The final values in pmol/ million cells were calculated by multiplying with the volume (150 µL) and dividing by 100 (each sample was from 100 million cells).
Control T. brucei samples (without analogue):
	Concentration in sample (µM)						pmol/million cells
	Ctrl 1	Ctrl 2	Ctrl 3	Ctrl 4			Ctrl 1	Ctrl 2	Ctrl 3	Ctrl 4
ADP	5.48866	6.67287	5.95964	4.92189		ADP	8.23298	10.0093	8.93946	7.38283
CTP	0.0335468	0.0655688	0.0571821	0.0564196		CTP	0.0503202	0.0983532	0.0857731	0.0846295
dCTP	0.0473416	0.059177	0.0537145	0.0682811		dCTP	0.0710124	0.0887655	0.0805717	0.102422
GTP	1.12043	1.59536	1.59159	1.1798		GTP	1.68064	2.39305	2.38739	1.76969
UTP	1.14451	1.44056	1.52337	1.00159		UTP	1.71676	2.16084	2.28505	1.50238
dGTP	0.0218509	0.0308483	0.0372751	0.00899743		dGTP	0.0327763	0.0462725	0.0559126	0.0134961
dTTP	0.206469	0.252925	0.230557	0.211631		dTTP	0.309704	0.379387	0.345836	0.317447
ATP	4.48879	5.97996	6.63893	4.47011		ATP	6.73319	8.96994	9.95839	6.70516
dATP	0.0413603	0.0574449	0.0505515	0.0275735		dATP	0.0620404	0.0861673	0.0758272	0.0413603
Samples from T. brucei treated with analogue 9:
	Concentration in sample (µM)						pmol/million cells
	Ctrl 1	Ctrl 2	Ctrl 3	Ctrl 4			Ctrl 1	Ctrl 2	Ctrl 3	Ctrl 4
ADP	4.35745	5.33569	5.21015	5.3143		ADP	6.53617	8.00353	7.81523	7.97145
CTP	0.0396462	0.0487954	0.0625191	0.0426959		CTP	0.0594694	0.073193	0.0937786	0.0640439
dCTP	0.0345958	0.0509832	0.0628186	0.0573562		dCTP	0.0518937	0.0764749	0.094228	0.0860342
GTP	1.13551	1.49548	1.68865	1.39182		GTP	1.70326	2.24322	2.53298	2.08773
UTP	0.980036	1.29197	1.58235	1.22505		UTP	1.47005	1.93795	2.37353	1.83757
dGTP	0.0308483	0.0244216	0.0231362	0.0398458		dGTP	0.0462725	0.0366324	0.0347044	0.0597686
dTTP	0.218513	0.258087	0.273572	0.230557		dTTP	0.32777	0.38713	0.410358	0.345836
ATP	3.60564	4.77921	6.17697	4.56861		ATP	5.40846	7.16882	9.26546	6.85292
dATP	0.0436581	0.0551471	0.0620404	0.0390625		dATP	0.0654871	0.0827206	0.0930607	0.0585938
9-MP	0.950832	0.428295	0.310969	0.528783		9-MP	1.42625	0.642443	0.466454	0.793175
9-DP	3.21068	2.74235	2.24599	4.43042		9-DP	4.81602	4.11353	3.36899	6.64563
9-TP	1.39041	1.40741	1.7008	1.96655		9-TP	2.08561	2.11112	2.5512	2.94983
Measurement of T. brucei adenosine kinase (TbAK) activity with compound 9 (Panel C)
Purified TbAK was diluted with storage buffer (50 mM Tris-HCl pH 7.5 + 0.1 mM DTT) into a total volume of 50 μl to create a 0.2 mg/ml stock for the enzymes assays.
This stock was stored at -80°C, and diluted 160 times with Dilution buffer* (2 µl enzyme was mixed with 318 µL buffer) prior to use for each experimental series (10 µL/assay).
The three experimental series were independent and performed different days.
*Dilution buffer: 50 mM KCl, 0.005% (v/v) Tween-20, 0.1 mM DTT, 50 mM Tris-HCl pH 7.5. The DTT was added just before use.
HPLC analysis.
The ChromPerfect software calculated the concentration of 9-MP in our samples by comparing the peak heights to the standard and adjusting for dilution factors.
The enzyme activity was calculated by using the measured product concentration and calculating the number of units (µmol/min) per mg of enzyme using the formula c*v/(time*mg enzyme).
The following numbers were used in the calculation: volume = 50 µL, time = 30 min, amount of enzyme = 0.0125 µg.
Experimental series 1:
{Analogue 9] µM	Conc.9-MP	Act (U/mg)
50	11.2244	1.49658
100	19.1548	2.55397
250	33.0019	4.40025
500	42.1131	5.61508
1000	45.1958	6.0261
[dAdo] µM
1000	34.4568	4.59424
Experimental series 2:
{Analogue 9] µM	Conc.9-MP	Act (U/mg)
50	8.98695	1.19826
100	15.376	2.05013
250	26.0907	3.47877
500	37.0292	4.93723
1000	43.7663	5.83551
[dAdo] µM
1000	29.4118	3.92157
Experimental series 3:
{Analogue 9] µM	Conc.9-MP	Act (U/mg)
50	9.70469	1.29396
100	17.4986	2.33314
250	28.4308	3.79077
500	37.487	4.99826
1000	38.425	5.12334
[dAdo] µM
1000	31.8858	4.25144

## Sheet: Figure 7
Figure 7: Evaluation of the effect of 9 on cell cycle regulation and RNA synthesis
# cells		2N		S		4N
	Control	21809	20846	15026	15336	4523	4371
	7 nM	18100	17699	10717	10604	3787	3626
	3.5 nM	19884	19251	15056	15140	4669	4555
	1.4 nM	18946	19862	16441	16011	4825	4846
% of cells		2N		S		4N
	Control	51	49.1	35.1	36.1	10.6	10.3
	7 nM	51.1	50	30.2	29.9	10.7	10.2
	3.5 nM	47.3	46.7	35.9	36.8	11.1	11.1
	1.4 nM	44.3	46.2	38.5	37.2	11.3	11.3
RNA Yield		Control		7 nM		3.5 nM		1.4 nM
	RNA Content	1	1	0.5	0.857143	0.81	1.07	1.35	1.46
	SL-RNA	0.995014	1.00499	1.0523	1.04903	0.793943	0.79534	0.789008	0.778534
		1.07394	0.926056	NA	NA	1.02149	1.01558	0.977966	0.938468
	18S rRNA	1.00974	0.990261	1.03634	1.0368	0.911937	1.01429	0.922204	0.93237
		0.997583	1.00242	NA	NA	1.0086	1.04387	0.999642	1.00089
	TERT	0.999158	1.00084	1.04556	1.04189	0.942926	0.92816	0.923152	0.918177
		1.00157	0.998429	NA	NA	1.04618	1.03454	1.01478	1.00868

## Sheet: Suppl. Figure S1
Supplementary Figure S1: Trypanocidal/trypanostatic effects of nucleoside analogues
Cell counts and cells/mL
Time (h)		0	2				4				6				8				12				24				36				48
			Counts		Cells/mL		Counts		Cells/mL		Counts		Cells/mL		Counts		Cells/mL		Counts		Cells/mL		Counts		Cells/mL		Counts		Cells/mL		Counts	Cells/mL
Drug-free			58	66	145000	165000	48	51	120000	127500	65	64	162500	160000	90	96	225000	240000	117	119	292500	297500	488	592	12200000	14800000	152	150	3800000	3750000	165	4125000
Cordycepin 2x			52	46	130000	115000	44	54	110000	135000	60	69	150000	172500	83	67	207500	167500	75	81	187500	202500	33	52	82500	130000	29	36	725000	90000	42	105000
Cordycepin 5x			71	45	177500	112500	43	52	107500	130000	52	52	130000	130000	71	67	177500	167500	60	65	150000	162500	14	13	35000	32500	13	12	32500	30000	6	15000
FH7429_down 2x	compound 9 2xEC50		47	37	117500	92500	63	64	157500	160000	68	60	170000	150000	65	69	162500	172500	66	56	165000	140000	31	38	77500	95000	35	26	87500	65000	0	0
FH7429_down 5x	compound 9 5xEC50		54	51	135000	127500	64	47	160000	117500	51	61	127500	152500	46	63	115000	157500	54	48	135000	120000	18	20	45000	50000	10	8	25000	20000	0	0
FH7429_up 2x	compound 10 2xEC50		55	48	137500	120000	50	65	125000	162500	71	67	177500	167500	71	76	177500	190000	78	53	195000	132500	50	33	125000	82500	43	40	107500	100000	0	0
FH7429_up 5x	compound 10 5xEC50		53	58	132500	145000	62	60	155000	150000	67	70	167500	175000	52	53	130000	132500	43	36	107500	90000	11	12	27500	30000	5	10	12500	25000	0	0
TH1003 2x	compound 8 2xEC50		51	63	127500	157500	61	56	152500	140000	53	65	132500	162500	74	66	185000	165000	74	74	185000	185000	91	78	227500	195000	129	151	322500	377500	146	365000
TH1003 5x	compound 8 5xEC50		52	43	130000	107500	58	53	145000	132500	78	71	195000	177500	65	63	162500	157500	76	65	190000	162500	54	63	135000	157500	59	58	147500	145000	45	112500
Time (h)		0	2				4				6				8				12				24				36				48
			Counts		Cells/mL		Counts		Cells/mL		Counts		Cells/mL		Counts		Cells/mL		Counts		Cells/mL		Counts		Cells/mL		Counts		Cells/mL		Counts		Cells/mL
Drug-free			58	60	145000	150000	65	64	162500	160000	78	80	195000	200000	88	84	220000	210000	154	175	385000	437500	54	58	1350000	1450000	166	156	4150000	3900000	219	194	5475000	4850000
FH7429_down 2x	compound 9 2xEC50		56	62	140000	155000	78	71	195000	177500	77	91	192500	227500	65	60	162500	150000	58	58	145000	145000	15	23	37500	57500	3	2	7500	5000	0	2	0	5000
FH7429_down 5x	compound 9 5xEC50		51	57	127500	142500	74	71	185000	177500	54	62	135000	155000	54	56	135000	140000	50	50	125000	125000	11	9	27500	22500	2	1	5000	2500	0	0	0	0
FH7429_up 2x	compound 10 2xEC50		59	57	147500	142500	55	64	137500	160000	77	86	192500	215000	86	79	215000	197500	64	51	160000	127500	6	6	15000	15000	5	1	12500	2500	0	0	0	0
FH7429_up 5x	compound 10 5xEC50		55	57	137500	142500	59	64	147500	160000	62	50	155000	125000	57	60	142500	150000	37	39	92500	97500	3	3	7500	7500	0	1	0	2500	0	0	0	0
TH1003 2x	compound 8 2xEC50		58	66	145000	165000	74	56	185000	140000	70	70	175000	175000	72	61	180000	152500	76	69	190000	172500	66	68	165000	170000	88	82	220000	205000	57	65	142500	162500
TH1003 5x	compound 8 5xEC50		55	49	137500	122500	54	50	135000	125000	62	68	155000	170000	49	51	122500	127500	70	63	175000	157500	46	55	115000	137500	58	53	145000	132500	26	34	65000	85000
Average and SEM of cells/mL
Time (h)		0	2				4				6				8				12				24				36				48
					AVG	SEM			AVG	SEM			AVG	SEM			AVG	SEM			AVG	SEM			AVG	SEM			AVG	SEM			AVG	SEM
Drug-free		92800	145000	165000	155000	10000	120000	127500	123750	3750	162500	160000	161250	1250	225000	240000	232500	7500	292500	297500	295000	2500	1220000	1480000	1350000	130000	4222222	4166666	4194444	27778	4125000		4125000
Cordycepin 2x		92800	130000	115000	122500	7500	110000	135000	122500	12500	150000	172500	161250	11250	207500	167500	187500	20000	187500	202500	195000	7500	82500	130000	106250	23750	72500	90000	81250	8750	105000		105000
Cordycepin 5x		92800	177500	112500	145000	32500	107500	130000	118750	11250	130000	130000	130000	0	177500	167500	172500	5000	150000	162500	156250	6250	35000	32500	33750	1250	32500	30000	31250	1250	15000		15000
FH7429_down 2x	compound 9 2xEC50	92800	117500	92500	105000	12500	157500	160000	158750	1250	170000	150000	160000	10000	162500	172500	167500	5000	165000	140000	152500	12500	77500	95000	86250	8750	87500	65000	76250	11250	0
FH7429_down 5x	compound 9 5xEC50	92800	135000	127500	131250	3750	160000	117500	138750	21250	127500	152500	140000	12500	115000	157500	136250	21250	135000	120000	127500	7500	45000	50000	47500	2500	25000	20000	22500	2500	0
FH7429_up 2x	compound 10 2xEC50	92800	137500	120000	128750	8750	125000	162500	143750	18750	177500	167500	172500	5000	177500	190000	183750	6250	195000	132500	163750	31250	125000	82500	103750	21250	107500	100000	103750	3750	0
FH7429_up 5x	compound 10 5xEC50	92800	132500	145000	138750	6250	155000	150000	152500	2500	167500	175000	171250	3750	130000	132500	131250	1250	107500	90000	98750	8750	27500	30000	28750	1250	12500	25000	18750	6250	0
TH1003 2x	compound 8 2xEC50	92800	127500	157500	142500	15000	152500	140000	146250	6250	132500	162500	147500	15000	185000	165000	175000	10000	185000	185000	185000	0	227500	195000	211250	16250	322500	377500	350000	27500	365000		365000
TH1003 5x	compound 8 5xEC50	92800	130000	107500	118750	11250	145000	132500	138750	6250	195000	177500	186250	8750	162500	157500	160000	2500	190000	162500	176250	13750	135000	157500	146250	11250	147500	145000	146250	1250	112500		112500
Time (h)		0	2				4				6				8				12				24				36				48
					AVG	SEM			AVG	SEM			AVG	SEM			AVG	SEM			AVG	SEM			AVG	SEM			AVG	SEM			AVG	SEM
Drug-free		100000	145000	150000	147500	2500	162500	160000	161250	1250	195000	200000	197500	2500	220000	210000	215000	5000	385000	437500	411250	26250	1500000	1611111	1.55556e+06	55555.5	4611111	4333333	4472222	138889	5475000	4850000	5162500	312500
FH7429_down 2x	compound 9 2xEC50	100000	140000	155000	147500	7500	195000	177500	186250	8750	192500	227500	210000	17500	162500	150000	156250	6250	145000	145000	145000	0	37500	57500	47500	10000	7500	5000	6250	1250	0	5000	2500	2500
FH7429_down 5x	compound 9 5xEC50	100000	127500	142500	135000	7500	185000	177500	181250	3750	135000	155000	145000	10000	135000	140000	137500	2500	125000	125000	125000	0	27500	22500	25000	2500	5000	2500	3750	1250	0	0	0	0
FH7429_up 2x	compound 10 2xEC50	100000	147500	142500	145000	2500	137500	160000	148750	11250	192500	215000	203750	11250	215000	197500	206250	8750	160000	127500	143750	16250	15000	15000	15000	0	12500	2500	7500	5000	0	0	0	0
FH7429_up 5x	compound 10 5xEC50	100000	137500	142500	140000	2500	147500	160000	153750	6250	155000	125000	140000	15000	142500	150000	146250	3750	92500	97500	95000	2500	7500	7500	7500	0	0	2500	1250	1250	0	0	0	0
TH1003 2x	compound 8 2xEC50	100000	145000	165000	155000	10000	185000	140000	162500	22500	175000	175000	175000	0	180000	152500	166250	13750	190000	172500	181250	8750	165000	170000	167500	2500	220000	205000	212500	7500	142500	162500	152500	10000
TH1003 5x	compound 8 5xEC50	100000	137500	122500	130000	7500	135000	125000	130000	5000	155000	170000	162500	7500	122500	127500	125000	2500	175000	157500	166250	8750	115000	137500	126250	11250	145000	132500	138750	6250	65000	85000	75000	10000

## Sheet: Suppl. Figure S2
Supplementary Figure S2: Washout experiments with nucleoside analogue 9
Exp. 1 - Compound 9 at 0.165 µM							Exp, 2 - Compound 9 at 0.500 µM
Time (h)	Drug Free	Continuous	8 h wash	48 h wash			Time (h)	Drug Free	Continuous	8 h wash	48 h wash
0	100000	100000					0	100000	100000
8	410000	120000	60000				8	300000	110000	55000
24	2560000	ND	10000				24	1900000	ND	10000
48	7750000	ND	40000	ND			48	6250000	ND	10000	ND
72	3250000	ND	600000	20000			72	2500000	ND	10000	ND
96	2980000	10000	3800000	40000			96	600000	ND	30000	ND
120	90000	30000	1300000	280000			120	50000	ND	430000	ND
ND, not detectable by microscopic cell count							ND, not detectable by microscopic cell count

## Sheet: Suppl. Table S1
Supplementary Table S1: Metabolic stability of nucleoside analogue 9
		MOUSE				RAT				HUMAN
Phase I / II	Time	% analogue 9 remaining				% analogue remaining				% analogue 9 remaining
		EXP 1	EXP 2	Mean	STDEV	EXP 1	EXP 2	Mean	STDEV	EXP 1	EXP 2	Mean	STDEV
CYP - NADPH	0	100	100	100	-	100	100	100	-	100	100	100	-
	15	114	105	109.5	6.6	71	66	68.5	4.0	97	118	107.5	14.8
	30	111	96	103.5	10.2	84	82	83	1.5	97	93	95	2.4
	60	118	103	110.5	10.7	76	77	76.5	0.5	96	107	101.5	7.8
UGT Enzymes	0	100	100	100	-	100	100	100	-	100	100	100	-
	15	98	101	99.5	2.3	110	87	98.5	15.9	119	110	114.5	6.5
	30	108	90	99	12.6	104	86	95	13.0	123	114	118.5	6.5
	60	103	117	110	10.0	129	110	119.5	13.5	91	120	105.5	20.1

[truncated: 4 more sheets: Suppl. Table S2, Suppl. Figure S4, Suppl. Figure S5, Suppl. Figure S7]
